# Supplementary material for: An original Arduino-controlled anaerobic bioreactor packed with biochar as a porous filter media
Source: MethodsX. 2022 Jan 6;9:101615. doi: 10.1016/j.mex.2021.101615 (PMC8762465; doi:10.1016/j.mex.2021.101615)
Supplement: Supplementary file 1 [file mmc1.zip]

Archive with 1 entries (1 files):
- SUPPLEMENTARY MATERIAL.rar
